# Supplementary material for: Application of machine learning algorithm in predicting distant metastasis of T1 gastric cancer
Source: Sci Rep. 2023 Apr 7;13:5741. doi: 10.1038/s41598-023-31880-6 (PMC10082185; doi:10.1038/s41598-023-31880-6)
Supplement: Supplementary file 5 — Supplementary Information 5. [file 41598_2023_31880_MOESM5_ESM.r]

library (rms)
library(reader)
library(regplot)
setwd("D:\\T1GAÔ¶´¦×ªÒÆ\\Êý¾Ý·ÖÎö")      #ÉèÖÃ¹¤×÷Ä¿Â¼
#aa<-read.csv("tiantian.csv",sep = ",",header = T)
aa<-read.csv("tiantian2.csv",sep = ",",header = T)
vv<-read.csv("valication2.csv",sep = ",",header = T)
aa<-na.omit(aa)
str(aa)
#cc=read.table("valication.txt", header=T, sep="\t", check.names=F)
#cc<-read.csv("valication2.csv",sep = ",",header = T)

#for (i in names(aa)[c(1,4:11,15)]){aa[,i] <- as.factor(aa[,i])}
for (i in names(aa)[c(1:8)]){aa[,i] <- as.factor(aa[,i])}
for (i in names(vv)[c(1:8)]){vv[,i] <- as.factor(vv[,i])}

str(aa)
library(caret)
# ·ÖÎªÑµÁ·¼¯¡¢ÑéÖ¤¼¯
trainlist<-createDataPartition(y=aa$M.stage,p=0.7,list = F)
trainset<-aa[trainlist,]
testset<-aa[-trainlist,]
form2<-as.formula( M.stage~Age+Sex+Location+Differentiation+T.stage+N.stage+Tumor.size)
#form2<-as.formula( M.stage~Age+Location+Differentiation+T.stage+N.stage+Tumor.size)
form2
#                                          Ëæ»úÉ­ÁÖ
library(randomForest)
library(tidyverse)
library(rfPermute)
library(rfUtilities)
set.seed(3)
RF <- randomForest(form2, 
                   data = trainset, importance = TRUE,proximity=TRUE)
importance(RF)
#ÖØÒªÐÔ
varImpPlot(RF)
imp <- data.frame(round(importance(RF),2))#²é¿´½á¹û
imp <- imp[order(imp$MeanDecreaseAccuracy, decreasing = TRUE), ]
library(ggplot2)
p1<-ggplot(imp, aes(x =MeanDecreaseAccuracy , y =reorder(rownames(imp),MeanDecreaseAccuracy))) + 
  geom_bar(stat = "identity", width = 0.7,position = "dodge",fill="#31a1b5") + 
  labs(x="Mean Decrease Accuracy ", y="",size=10)+
  theme(panel.grid.major=element_blank(),panel.grid.minor=element_blank())+
  theme(axis.text.x = element_text(color = "black",size = 10))+
  theme(axis.text.y = element_text(color = "black",size = 10))
p1
library(pROC)
RFpred<-predict(RF,newdata = trainset,type = 'prob')
RFroc<-roc(response=trainset$M.stage,predictor=RFpred[,1])# Ô¤²â¸ÅÂÊ
plot(RFroc,print.auc=T,auc.polygon=T,grid=T,max.auc.polygon=T,
     auc.polygon.col='skyblue',print.thres=F,legacy.axes=T,bty='l',print.auc.y=0.6)

# testset
RFpred1<-predict(RF,newdata = testset,type = 'prob')
RFroc1<-roc(response=testset$M.stage,predictor=RFpred1[,1])# Ô¤²â¸ÅÂÊ
plot(RFroc1,print.auc=T,print.auc.y=0.5,add=T,col='red')
# valication
RFpred2<-predict(RF,newdata =vv,type = 'prob')
str(trainset)
str(vv)
RFroc2<-roc(response=vv$M.stage,predictor=RFpred2[,1])# Ô¤²â¸ÅÂÊ
plot(RFroc2,print.auc=T,print.auc.y=0.4,add=T,col='blue')
legend('bottomright',legend = c('trainset','testset',"valication"),
       col=c(par('fg'),'red','blue'),
       lwd=2,cex=0.9)
# »ìÏý¾ØÕó
set.seed(123)
RFP<-predict(RF,newdata =trainset,type = 'class')
RFM<-caret::confusionMatrix(as.factor(RFP),as.factor(trainset$M.stage))
RFM

RF.reuslts<-coords(RFroc,'best',ret='all',transpose=FALSE)
as.matrix(RF.reuslts)

# logistic»Ø¹é
model.old<-glm(form2,data=trainset,family=binomial())
#ÏòºóÖð²½»Ø¹é
library("MASS")
model.backward<-stepAIC(model.old,direction = 'backward')

library(rms)
dd <- datadist(trainset)
options(datadist="dd")
LR <- lrm(form2,data=trainset,x=T,y=T)
LR
LRpre<-predict(LR, newdata = trainset)
LRroc<-roc((trainset$M.stage),LRpre)
LRroc$sensitivities
round(LRroc$specificities,3)
plot(LRroc,print.auc=T,auc.polygon=T,grid=T,max.auc.polygon=T,
     auc.polygon.col='skyblue',print.thres=F,legacy.axes=T,bty='l')
# ²âÊÔ¼¯
LRpre1<-predict(LR, newdata = testset)
LRroc1<-roc((testset$M.stage),LRpre1)
plot(LRroc1,print.auc=T,print.auc.y=0.4,add=T,col='red')
#»ìÏý¾ØÕó
trainset$predvalue<-predict(LR)
LRROC<-roc(trainset$M.stage,trainset$predvalue)
#ROCµÄÏêÏ¸½á¹û(½Ø¶ÏÖµ¡¢ÌØÒì¶È¡¢Ãô¸Ð¶È¡¢×¼È·¶È¡¢tn¡¢tp¡¢fn¡¢fpºÍnpv¾ù¿ÉÏÔÊ¾)
LR.reuslts<-coords(LRROC,'best',ret='all',transpose=FALSE)
as.matrix(LR.reuslts)

#lassoÄ£ÐÍ
LASSO <- lrm(M.stage~Age+Location+T.stage+N.stage+Differentiation+Tumor.size,data=trainset,x=T,y=T)
LASSO

LASSOpre<-predict(LASSO, newdata = trainset)
LASSOroc<-roc((trainset$M.stage),LASSOpre)
plot(LASSOroc,print.auc=T,auc.polygon=T,grid=T,max.auc.polygon=T,
     auc.polygon.col='skyblue',print.thres=F,legacy.axes=T,bty='l')
# ²âÊÔ¼¯
LASSOpre1<-predict(LASSO, newdata = testset)
LASSOroc1<-roc((testset$M.stage),LASSOpre1)
plot(LASSOroc1,print.auc=T,print.auc.y=0.4,add=T,col='red')
#»ìÏý¾ØÕó
trainset$predvalue2<-predict(LASSO)
LASSOROC<-roc(trainset$M.stage,trainset$predvalue2)
LASSO.reuslts<-coords(LASSOROC,'best',ret='all',transpose=FALSE)
as.matrix(LASSO.reuslts)

# LASSO
library(glmnet) #Áë»Ø¹é¡¢lasso»Ø¹é¡¢µ¯ÐÔÍøÂçÄ£ÐÍ
library(caret)
#´¦ÀíÎª¾ØÕó
X<-as.matrix(trainset[,2:8]) 
Y<-as.matrix(trainset[,1])
#²é¿´Ïà¹ØÐÔ£¬²¢»æÖÆÈÈÍ¼
library(corrplot)
aa<-na.omit(trainset)
corr<-cor(X)
corrplot(corr)
corrplot(corr,tl.col = 'black')  # ½«±äÁ¿×ÖÌå¸ÄÎªºÚÉ«
# ÔÚÈÈÍ¼ÖÐÖ±½ÓÓÃÑÕÉ«Ìæ»»Ô²È¦
corrplot(corr,tl.col = 'black',method = 'color') 

##lasso»Ø¹é
lasso<-glmnet(X,Y,alpha = 1,family = 'binomial',nlambda = 1000)
print(lasso)
View(print(lasso))
#²é¿´lambda
NROW(lasso$lambda)
lasso$lambda[413]
plot(lasso)
#ºá×ø±êÎªxvar='lambda'
plot(lasso,xvar='lambda')
plot(lasso,xvar = "lambda",label = "TRUE",lwd=2,pch=19)

#Éú³ÉÒ»´®lambda
lambdas<-seq(0,0.5,length.out = 200)
set.seed(123)
#alpha=1±íÊ¾½øÐÐlasso»Ø¹é£¬nfolds=3±íÊ¾3ÕÛ½»²æÑéÖ¤
cv.lasso<-cv.glmnet(X,Y,alpha=1,lambda = lambdas,nfolds = 10,
                    family='binomial')
plot(cv.lasso)
#Á½ÌõÊúÐéÏß·Ö±ð±íÊ¾¾ù·½Îó²î×îÐ¡Ê±£¬¶ÔÓ¦µÄlambda¶ÔÊýÖµ£¬
#ÒÔ¼°¾àÀë×îÐ¡¾ù·½Îó²îÒ»¸ö±ê×¼ÎóÊ±¶ÔÓ¦µÄlambda¶ÔÊýÖµ
plot(cv.lasso$glmnet.fit)
#
plot(cv.lasso$glmnet.fit,xvar = 'lambda')
#½âÊÍÆ«²î°Ù·Ö±È
plot(cv.lasso$glmnet.fit,xvar = 'dev')
#¾àÀëMSE×îÐ¡Ò»¸ö±ê×¼ÎóËù¶ÔÓ¦µÄlambda´¢´æÎªlambda.lse,Ö±½Óµ÷ÓÃ¼´¿É
lasso_lse<-cv.lasso$lambda.1se
lasso_lse
lasso.coef<-coef(cv.lasso$glmnet.fit,s=lasso_lse,exact = F)
lasso.coef
ridge.coef1 <- predict(lasso, s=cv.lasso$lambda.1se, type = "coefficients");ridge.coef1
ridge.coef2 <- predict(lasso, s=cv.lasso$lambda.min, type = "coefficients");ridge.coef2

# SVM
library(e1071)
library(caret)
library(pROC)
library(ggplot2)
library(RColorBrewer)
set.seed(3)
#fit_linear<-tune(svm,form2,data=trainset,kernel='radial',
#                 ranges = list(cost=2^(-2:2),gamma=exp(-2:2)),  # ±í×¢costºÍgammaµÄ·¶Î§
#                 probability=T,
#                 tunecontrol = tune.control(sampling = 'cross',  # ½øÐÐ½»²æÑéÖ¤
#                                            cross = 5,
#                                            best.model = T,
#                                            performances = T),
#                 class.weight='inverse') 
##
plot(fit_linear)
# ×î¼ÑÄ£ÐÍ
fit.svm.best<-fit_linear$best.model
fit.svm.best
# ¹¹½¨Ä£ÐÍ
SVM<-svm(form2,data=trainset,kernel='radial',cost=0.25,gamma=0.13,
             probability=T)
SVM
SVMpred<-predict(SVM,newdata =trainset,probability = T)
SVMpredprob<-attr(SVMpred,'probabilities')
# ÑµÁ·¼¯µÄROC
SVMroc<-roc(response=trainset$M.stage,predictor=SVMpredprob[,2])
# »æÖÆROC
plot(SVMroc,print.auc=T,auc.polygon=T,grid=T,max.auc.polygon=T,
     auc.polygon.col='skyblue',print.thres=F,legacy.axes=T,bty='l')
# ²âÊÔ¼¯
SVMpred1<-predict(SVM,newdata =testset,probability = T)
SVMpredprob1<-attr(SVMpred1,'probabilities')
SVMroc1<-roc(response=testset$M.stage,predictor=SVMpredprob1[,2])
plot(SVMroc1,print.auc=T,print.auc.y=0.4,add=T,col='red')
# »ìÏý¾ØÕó
SVM.reuslts<-coords(SVMroc,'best',ret='all',transpose=FALSE)
as.matrix(SVM.reuslts)

# ÆÓËØ±´Ò¶Ë¹Ä£ÐÍ
set.seed(3)
NBC<-naiveBayes(form2,data=trainset,laplace = 0)  # Ò»°ãÄ¬ÈÏlaplace=0
names(NBC)
NBC$apriori  # ÏÈÑé¸ÅÂÊ
NBC$tables   # ËùÓÐ±äÁ¿Ìõ¼þ¸ÅÂÊ
NBCpred <- predict(NBC, trainset,type = 'raw') 
NBCroc<-roc(response=trainset$M.stage,predictor=NBCpred[,2])
plot(NBCroc,print.auc=T,auc.polygon=T,grid=T,max.auc.polygon=T,
     auc.polygon.col='skyblue',print.thres=F,legacy.axes=T,bty='l')
# ²âÊÔ¼¯
NBCpred1 <- predict(NBC, testset,type = 'raw') 
NBCroc1<-roc(response=testset$M.stage,predictor=NBCpred1[,2])
plot(NBCroc1,print.auc=T,print.auc.y=0.4,add=T,col='red')
# »ìÏý¾ØÕó
NBC.reuslts<-coords(NBCroc,'best',ret='all',transpose=FALSE)
as.matrix(NBC.reuslts)

# KNNÄ£ÐÍ
set.seed(3)
control <- trainControl(method = 'cv',number = 10)
# knnÄ£ÐÍÑµÁ·
model <- train(form2,trainset,
               method = 'knn',
               preProcess = c('center','scale'),
               trControl = control,
               tuneLength =5)
model
# ÏÔÊ¾×î¼ÑµÄKÖµÈ¡9
plot(model,lwd=2)    # »æÖÆ½»²æÑéÖ¤×¼È·¶ÈÓë×îÁÚ½ü¸öÊýµÄÊýÁ¿Í¼

# Ê¹ÓÃe1071º¯Êý
library(e1071)
KNN<-gknn(form2,data=trainset,k=9)
KNNpred<-predict(KNN,trainset,type = 'prob')
KNNroc<-roc(response=trainset$M.stage,predictor=KNNpred[,2])
plot(KNNroc,print.auc=T,auc.polygon=T,grid=T,max.auc.polygon=T,
     auc.polygon.col='skyblue',print.thres=F,legacy.axes=T,bty='l')
# ²âÊÔ¼¯
KNNpred1<-predict(KNN,testset,type = 'prob')
KNNroc1<-roc(response=testset$M.stage,predictor=KNNpred1[,2])
plot(KNNroc1,print.auc=T,print.auc.y=0.4,add=T,col='red')
# »ìÏý¾ØÕó
KNN.reuslts<-coords(KNNroc,'best',ret='all',transpose=FALSE)
as.matrix(KNN.reuslts)

#Adaboost
library(adabag)    # adaboostÄ£ÐÍ
library(caret)
library(RColorBrewer)   # ÓÃÓÚ»æÍ¼
Adaboost<-boosting(form2,data=trainset,boos=TRUE,mfinal = 100)
Adaboost
Adaboostpre <- predict(Adaboost,newdata = trainset)
Adaboostprob <- data.frame(Adaboostpre$prob)
Adaboostroc<-roc(response=trainset$M.stage,predictor=Adaboostprob[,2])
plot(Adaboostroc,print.auc=T,auc.polygon=T,grid=T,max.auc.polygon=T,
     auc.polygon.col='skyblue',print.thres=F,legacy.axes=T,bty='l')
# ²âÊÔ¼¯
Adaboostpre1 <- predict(Adaboost,newdata = testset)
Adaboostprob1 <- data.frame(Adaboostpre1$prob)
Adaboostroc1<-roc(response=testset$M.stage,predictor=Adaboostprob1[,2])
plot(Adaboostroc1,print.auc=T,print.auc.y=0.4,add=T,col='red')

#ANN
library(neuralnet)
library(NeuralNetTools)
library(dplyr)
library(reader)
library(Metrics)
library(ggplot2)
library(caret)
library(pROC)
library(ggpol)
sigmlp<-neuralnet(M.stage~Age+Sex+Location+Differentiation+T.stage+N.stage,
                  data=trainset,hidden = c(2),linear.output = F,
                  act.fct = 'logistic',algorithm = 'rprop+')
par(cex=0.6)
# Ä£ÐÍ¿ÉÊÓ»¯
plotnet(sigmlp,pos_col='red',neg_col='grey')
plot(sigmlp,rep = 'best')
sigmlp$result.matrix
summary(sigmlp)
ANNpred<-predict(sigmlp,trainset)
ANNpred
ANNroc <- roc(trainset$M.stage,as.numeric(ANNpred))
plot(ANNroc,print.auc=T,auc.polygon=T,grid=T,max.auc.polygon=T,
     auc.polygon.col='skyblue',print.thres=F,legacy.axes=T,bty='l',lwd=2,print.auc.y=0.6,print.auc.x=0.3)

# ²âÊÔ¼¯
ANNpred1<-predict(sigmlp,testset)
ANNroc1 <- roc(testset$M.stage,as.numeric(ANNpred1))
plot(ANNroc1,print.auc=T,print.auc.y=0.4,add=T,col='red')
# »ìÏý¾ØÕó
ANN.reuslts<-coords(ANNroc,'best',ret='all',transpose=FALSE)
as.matrix(ANN.reuslts)

# ÑµÁ·¼¯»ã×Ü
plot(RFroc,print.auc=T,auc.polygon=T,grid=T,max.auc.polygon=T,
     auc.polygon.col='skyblue',print.thres=F,legacy.axes=T,bty='l',print.auc.y=0.6,print.auc.x=0.6)
plot(LRroc,print.auc=T,print.auc.y=0.55,add=T,col='red',print.auc.x=0.6)
plot(LASSOroc,print.auc=T,print.auc.y=0.5,add=T,col='blue',print.auc.x=0.6)
plot(SVMroc,print.auc=T,print.auc.y=0.45,add=T,col='yellow',print.auc.x=0.6)
plot(KNNroc,print.auc=T,print.auc.y=0.4,add=T,col='green',print.auc.x=0.6)
plot(NBCroc,print.auc=T,print.auc.y=0.35,add=T,col='purple',print.auc.x=0.6)
plot(ANNroc,print.auc=T,print.auc.y=0.3,add=T,col='orange',print.auc.x=0.6)
legend('bottomright',legend = c('RF','LR','LASSO','SVM','KNN','NBC','ANN'),
       col=c(par('fg'),'red','blue','yellow','green','purple','orange'),
       lwd=2,cex=0.9)
# ²âÊÔ¼¯
plot(RFroc1,print.auc=T,auc.polygon=T,grid=T,max.auc.polygon=T,
     auc.polygon.col='skyblue',print.thres=F,legacy.axes=T,bty='l',print.auc.y=0.6,print.auc.x=0.6)
plot(LRroc1,print.auc=T,print.auc.y=0.55,add=T,col='red',print.auc.x=0.6)
plot(LASSOroc1,print.auc=T,print.auc.y=0.5,add=T,col='blue',print.auc.x=0.6)
plot(SVMroc1,print.auc=T,print.auc.y=0.45,add=T,col='yellow',print.auc.x=0.6)
plot(KNNroc1,print.auc=T,print.auc.y=0.4,add=T,col='green',print.auc.x=0.6)
plot(NBCroc1,print.auc=T,print.auc.y=0.35,add=T,col='purple',print.auc.x=0.6)
plot(ANNroc1,print.auc=T,print.auc.y=0.3,add=T,col='orange',print.auc.x=0.6)
legend('bottomright',legend = c('RF','LR','LASSO','SVM','KNN','NBC','ANN'),
       col=c(par('fg'),'red','blue','yellow','green','purple','orange'),
       lwd=2,cex=0.9)
